# Supplementary material for: Optimization of a lumbar interspinous fixation device for the lumbar spine with degenerative disc disease
Source: PLoS One. 2022 Apr 7;17(4):e0265926. doi: 10.1371/journal.pone.0265926 (PMC8989208; doi:10.1371/journal.pone.0265926)
Supplement: S1 Dataset — (XLSX) [file pone.0265926.s001.xlsx]

## Sheet: Fig3(a)
		Flexion-Extension (º)			Lateral bending (º)			Axial torsion (º)
		Min	Max	Median	Min	Max	Median	Min	Max	Median
	In-vitro	24	37.3	31.2	23.2	44.5	34.2	9.2	19.2	11.5
	FE-Median	24.2	40.5	33.4	25	40.9	35	11.2	19.1	16.7
	Kim and Park	-	-	35.5	-	-	36.8	-	-	16.5
	Puttlitz and Labus	-	-	39	-	-	34.5	-	-	17.8
	Chen and Wang	-	-	31.6	-	-	40.9	-	-	17.4
	Little and Ada	-	-	40.5	-	-	37	-	-	11.5
	Schmidt and Wilke	-	-	35	-	-	30.1	-	-	21.6
	Shirazi-Adl	-	-	24.2	-	-	25	-	-	14.5
	Rohlmann and Zander	-	-	25.4	-	-	35.8	-	-	19.1
	Goel and Kipour	-	-	27	-	-	32.8	-	-	11.2
	Current study	-	-	34.2	-	-	36.6	-	-	10.1

## Sheet: Fig3(b)_Flexion
	Flexion
	In-vitro			Kim and Park		Puttlitz and Labus		Chen and Wang		Little and Ada		Schmidt and Wilke		Shirazi-Adl		Rohlmann and Zander		Goel and Kipour		Current study
	Moment (N·m)	ROM (º)		Moment (N·m)	ROM (º)	Moment (N·m)	ROM (º)	Moment (N·m)	ROM (º)	Moment (N·m)	ROM (º)	Moment (N·m)	ROM (º)	Moment (N·m)	ROM (º)	Moment (N·m)	ROM (º)	Moment (N·m)	ROM (º)	Moment (N·m)	ROM (º)
		Median	Range
	0	2.973	-	0	0	0	0	0	0	0	0	0	0	0	0	0	0	0	0	0	0
	0.5538	7.316	-	0.6418	4.394	0.5807	4.499	0.5746	2.89	0.5441	2.531	0.7639	5.113	0.4159	1.097	0.3304	1.523	0.1961	0.732	0.5625	1.08519
	1.0923	11.208	-	1.002	6.73	0.9959	8.053	1.1546	5.233	1.3622	6.42	1.1058	7.234	0.7273	2.144	0.7089	3.431	0.4892	2.065	1.125	2.68422
	1.4308	12.841	-	1.289	8.706	1.5881	11.505	1.8568	7.724	1.6858	7.611	1.6614	9.863	1.3928	3.954	1.2401	5.487	0.7822	3.219	1.5	3.95606
	2.0769	15.566	-	2.0399	12.271	2.0827	13.595	2.4612	9.747	2.5406	10.643	2.3818	12.39	1.753	5.003	1.5454	6.713	1.1669	4.841	2.0625	5.8334
	2.4462	16.659	-	2.4612	13.536	2.6077	15.543	3.0351	11.125	2.9191	11.836	2.7604	13.511	2.1437	6.018	2.0582	8.196	1.521	6.175	3	8.76459
	2.8615	17.664	-	2.9069	14.66	2.9618	16.664	3.5663	12.573	3.5846	13.896	3.5418	15.182	2.5711	6.962	2.7604	9.649	1.9239	7.476	3.5625	10.1965
	3.5385	18.903	-	3.377	15.677	3.6701	18.332	4.0425	13.661	3.9143	14.73	3.8899	15.837	3.0168	7.799	3.1999	10.701	2.3513	8.277	4.125	11.3538
	3.9077	19.501	-	3.8349	16.657	4.3966	19.644	4.537	14.858	4.4454	15.999	4.8301	17.478	3.5602	8.818	3.7311	11.541	2.974	9.263	4.5	11.9657
	4.6308	20.292	-	4.3478	17.604	5.2758	20.746	4.9522	15.658	4.9583	17.124	5.3002	18.173	4.0242	9.406	4.2989	12.419	3.6334	9.893	5.0625	12.8165
	5.0308	20.756	-	4.8301	18.264	5.9657	21.806	5.3918	16.639	5.3857	18.033	5.7947	18.869	5.0682	10.729	5.0132	13.48	4.3111	10.453	6	14.0096
	5.6077	21.135	-	5.4406	19.107	6.3686	22.177	5.8863	17.549	5.9779	19.09	6.2832	19.529	5.6177	11.569	5.6482	14.323	5.0255	11.013	6.5625	14.6699
	6.1846	21.38	-	6.0512	19.807	6.68	22.688	6.3442	18.315	6.3442	19.745	6.8204	20.262	6.1061	12.122	6.3259	15.24	5.8497	11.577	7.125	15.3295
	6.7304	21.465	-	6.619	20.434	7.083	23.06	6.7899	19.081	7.0097	20.769	7.1684	20.703	6.68	12.642	6.9975	16.085	6.6312	12.033	7.3125	15.5454
	7.5	21.519	18.2~24.7	7.5	21.429	7.5	23.431	7.5	20.07	7.5	21.358	7.5	21.215	7.5	13.456	7.5	16.638	7.5	12.598	7.5	15.7554

## Sheet: Fig3(b)_Extension
	Extension
	In-vitro			Kim and Park		Puttlitz and Labus		Chen and Wang		Little and Ada		Schmidt and Wilke		Shirazi-Adl		Rohlmann and Zander		Goel and Kipour		Current study
	Moment (N·m)	ROM (º)		Moment (N·m)	ROM (º)	Moment (N·m)	ROM (º)	Moment (N·m)	ROM (º)	Moment (N·m)	ROM (º)	Moment (N·m)	ROM (º)	Moment (N·m)	ROM (º)	Moment (N·m)	ROM (º)	Moment (N·m)	ROM (º)	Moment (N·m)	ROM (º)
		Median	Range
	-7.5	-9.209	-(5.8~12.6)	-7.5	-14.172	-7.5	-15.741	-7.5	-11.424	-7.5	-18.769	-7.5	-14.03	-7.5	-10.695	-7.5	-8.509	-7.5	-14.507	-7.5	-8.72345
	-7.1184	-8.864	-	-7.1112	-13.76	-7.1445	-15.259	-7.127	-11.305	-7.1334	-17.974	-7.155	-13.732	-7.1274	-10.344	-7.0993	-8.292	-7.1596	-14.332	-7.3125	-8.53381
	-6.73	-8.631	-	-6.7228	-13.352	-6.7561	-14.841	-6.7387	-11.153	-6.745	-17.196	-6.7666	-13.447	-6.739	-9.991	-6.7109	-8	-6.7712	-14.098	-7.125	-8.34335
	-6.3416	-8.384	-	-6.3344	-12.94	-6.3677	-14.506	-6.3503	-10.905	-6.3566	-16.445	-6.3782	-13.177	-6.3506	-9.629	-6.3225	-7.658	-6.3828	-13.811	-6.9375	-8.15199
	-5.9532	-8.09	-	-5.946	-12.503	-5.9793	-14.19	-5.9619	-10.611	-5.9682	-15.716	-5.9898	-12.879	-5.9622	-9.227	-5.9341	-7.299	-5.9944	-13.519	-6.75	-7.95964
	-5.5648	-7.724	-	-5.5577	-12.013	-5.5909	-13.772	-5.5735	-10.353	-5.5798	-15.002	-5.6014	-12.511	-5.5738	-8.781	-5.5457	-6.938	-5.6061	-13.236	-6.5625	-7.76639
	-5.1764	-7.368	-	-5.1693	-11.47	-5.2025	-13.266	-5.1851	-10.117	-5.1914	-14.252	-5.213	-12.104	-5.1854	-8.314	-5.1573	-6.596	-5.2177	-12.954	-6	-7.1795
	-4.788	-7.054	-	-4.7809	-10.903	-4.8141	-12.733	-4.7967	-9.893	-4.803	-13.461	-4.8246	-11.698	-4.797	-7.837	-4.7689	-6.272	-4.8293	-12.669	-5.625	-6.78141
	-4.3996	-6.684	-	-4.3925	-10.317	-4.4257	-12.181	-4.4083	-9.674	-4.4146	-12.602	-4.4362	-11.282	-4.4087	-7.348	-4.3805	-5.943	-4.4409	-12.372	-5.0625	-6.17477
	-4.0112	-6.22	-	-4.0041	-9.706	-4.0374	-11.624	-4.0199	-9.429	-4.0263	-11.618	-4.0479	-10.834	-4.0203	-6.836	-3.9921	-5.588	-4.0525	-12.051	-4.5	-5.55543
	-3.6228	-5.665	-	-3.6157	-9.054	-3.649	-11.04	-3.6315	-9.139	-3.6379	-10.615	-3.6595	-10.344	-3.6319	-6.292	-3.6037	-5.187	-3.6641	-11.674	-4.125	-5.13423
	-3.2345	-5.025	-	-3.2273	-8.352	-3.2606	-10.315	-3.2431	-8.81	-3.2495	-9.584	-3.2711	-9.817	-3.2435	-5.725	-3.2154	-4.744	-3.2757	-11.152	-3.5625	-4.49
	-2.8461	-4.409	-	-2.8389	-7.596	-2.8722	-9.559	-2.8548	-8.442	-2.8611	-8.455	-2.8827	-9.257	-2.8551	-5.151	-2.827	-4.273	-2.8873	-10.431	-3	-3.81484
	-2.4577	-3.899	-	-2.4505	-6.78	-2.4838	-8.789	-2.4664	-8.02	-2.4727	-7.313	-2.4943	-8.649	-2.4667	-4.583	-2.4386	-3.787	-2.4989	-9.55	-2.625	-3.33673
	-2.0693	-3.34	-	-2.0621	-5.901	-2.0954	-7.958	-2.078	-7.534	-2.0843	-6.121	-2.1059	-7.982	-2.0783	-4.032	-2.0502	-3.291	-2.1105	-8.508	-2.0625	-2.59906
	-1.6809	-2.573	-	-1.6738	-4.982	-1.707	-6.978	-1.6896	-6.986	-1.6959	-4.816	-1.7175	-7.303	-1.6899	-3.507	-1.6618	-2.789	-1.7222	-7.269	-1.5	-1.85391
	-1.2925	-1.651	-	-1.2854	-4.039	-1.3186	-5.771	-1.3012	-6.301	-1.3075	-3.496	-1.3291	-6.493	-1.3015	-2.937	-1.2734	-2.281	-1.3338	-5.845	-1.125	-1.36072
	-0.9041	-0.637	-	-0.5086	-2.068	-0.5418	-2.838	-0.5244	-3.163	-0.5307	-1.547	-0.5523	-3.309	-0.9131	-2.201	-0.885	-1.757	-0.557	-2.566	-0.5625	-0.628094
	-0.7172	0	-	0	0	0	0	0	0	0	0	0	0	0	0	0	0	0	0	0	0

## Sheet: Fig3(b)_Bending
	Lateral Bending
	In-vitro			Kim and Park		Puttlitz and Labus		Chen and Wang		Little and Ada		Schmidt and Wilke		Shirazi-Adl		Rohlmann and Zander		Goel and Kipour		Current study
	Moment (N·m)	ROM (º)		Moment (N·m)	ROM (º)	Moment (N·m)	ROM (º)	Moment (N·m)	ROM (º)	Moment (N·m)	ROM (º)	Moment (N·m)	ROM (º)	Moment (N·m)	ROM (º)	Moment (N·m)	ROM (º)	Moment (N·m)	ROM (º)	Moment (N·m)	ROM (º)
		Median	Range
	0	3.139	12.4~22.9	0	0	0	0	0	0	0	0	0	0	0	0	0	0	0	0	0	0
	0.5473	5.922	-	1.3149	4.916	0.5214	1.807	0.5229	2.17	1.3233	3.498	0.5266	2.797	0.9138	1.663	1.2986	2.938	0.9156	2.344	0.5625	1.27125
	0.9357	7.753	-	1.7033	6.405	0.9098	3.187	0.9113	3.678	1.7117	4.585	0.915	4.647	1.3022	2.538	1.687	3.88	1.304	3.588	1.125	2.92451
	1.3241	9.439	-	2.0917	7.955	1.2982	4.361	1.6881	6.606	2.1001	5.63	1.3034	5.98	1.6906	3.345	2.0754	4.834	1.6924	4.652	1.5	4.06236
	1.7125	10.961	-	2.4801	9.512	1.6866	5.396	2.0765	7.911	2.4885	6.631	1.6918	7.068	2.0789	4.088	2.4638	5.804	2.0808	5.636	2.0625	5.77971
	2.1009	11.867	-	2.8685	10.892	2.0749	6.354	2.8532	10.269	2.8769	7.617	2.0801	8.015	2.4673	4.792	2.8521	6.768	2.4692	6.756	2.625	7.45876
	2.8777	13.318	-	3.2569	11.957	2.4633	7.261	3.2416	11.354	3.2652	8.623	2.8569	9.558	2.8557	5.474	3.2405	7.703	2.8576	7.917	3	8.53094
	3.266	13.997	-	3.6453	12.792	2.8517	8.146	3.63	12.379	3.6536	9.656	3.2453	10.186	3.2441	6.141	3.6289	8.611	3.246	9	3.5625	10.073
	3.6544	14.613	-	4.0336	13.563	3.2401	9.036	4.0184	13.354	4.042	10.644	3.6337	10.753	3.6325	6.796	4.0173	9.511	3.6344	9.979	4.125	11.4413
	4.0428	15.086	-	4.422	14.079	3.6285	9.941	4.4068	14.284	4.4304	11.543	4.0221	11.286	4.4093	8.091	4.4057	10.416	4.4111	11.847	4.5	12.2874
	4.8196	15.612	-	4.8104	14.561	4.0169	10.8	4.7952	15.168	4.8188	12.403	4.4105	11.804	4.7977	8.724	4.7941	11.332	4.7995	12.665	5.0625	13.5225
	5.208	15.872	-	5.1988	15.155	4.7937	12.27	5.1836	16.012	5.2072	13.285	5.1873	12.75	5.1861	9.324	5.1825	12.271	5.1879	13.375	5.625	14.7636
	5.5964	16.164	-	5.5872	15.803	5.5705	13.659	5.572	16.82	5.5956	14.249	5.5757	13.144	5.5745	9.886	5.5709	13.258	5.5763	14.027	6	15.5357
	5.9848	16.401	-	5.9756	16.338	5.9588	14.383	5.9604	17.587	5.984	15.237	5.9641	13.537	5.9628	10.418	5.9593	14.235	5.9647	14.63	6.5625	16.6299
	6.3732	16.659	-	6.364	16.849	6.3472	15.12	6.3487	18.306	6.3724	16.134	6.3524	13.984	6.3512	10.927	6.3477	15.126	6.3531	15.145	6.75	16.9688
	6.7616	16.949	-	6.7524	17.412	6.7356	15.836	6.7371	18.988	6.7608	16.955	6.7408	14.443	6.7396	11.427	6.736	16.018	6.7415	15.596	7.125	17.6354
	7.15	17.175	-	7.1408	17.925	7.124	16.49	7.1255	19.664	7.1491	17.744	7.1292	14.861	7.128	11.947	7.1244	17.051	7.1299	16.045	7.3125	17.9633
	7.5	17.232	-	7.5	18.381	7.5	17.081	7.5	20.366	7.5	18.53	7.5	15.103	7.5	12.489	7.5	17.999	7.5	16.516	7.5	18.2889

## Sheet: Fig3(b)_Axial
	Axial Torsion
	In-vitro			Kim and Park		Puttlitz and Labus		Chen and Wang		Little and Ada		Schmidt and Wilke		Shirazi-Adl		Rohlmann and Zander		Goel and Kipour		Current study
	Moment (N·m)	ROM (º)		Moment (N·m)	ROM (º)	Moment (N·m)	ROM (º)	Moment (N·m)	ROM (º)	Moment (N·m)	ROM (º)	Moment (N·m)	ROM (º)	Moment (N·m)	ROM (º)	Moment (N·m)	ROM (º)	Moment (N·m)	ROM (º)	Moment (N·m)	ROM (º)
		Median	Range
	0	0	-	0	0	0	0	0	0	0	0	0	0	0	0	0	0	0	0	0	0
	0.5637	0.609	-	0.4112	1.381	0.4029	0.955	0.2477	1.398	0.5026	0.749	0.3644	1.626	0.5975	1.859	0.5946	1.176	0.4353	0.711	0.5625	0.456647
	0.9521	1.256	-	0.7996	2.393	0.7913	1.63	0.6361	2.988	0.891	1.046	0.7528	3.042	0.9859	2.828	0.983	1.807	0.8237	1.05	1.125	0.927389
	1.3405	1.862	-	1.188	3.07	1.1797	2.33	1.0245	4.249	1.2794	1.38	1.1412	4.241	1.3743	3.689	1.3714	2.47	1.2121	1.414	1.5	1.22256
	1.7289	2.354	-	1.5764	3.6	1.5681	3.089	1.4129	4.796	1.6678	1.777	1.5295	5.1	1.7627	4.312	1.7598	3.17	1.9889	2.223	2.0625	1.63663
	2.1173	2.751	-	1.9647	4.075	1.9565	3.683	1.8013	5.038	2.0562	2.22	1.9179	5.726	2.1511	4.675	2.1482	3.753	2.3773	2.603	2.625	2.01646
	2.5057	3.128	-	2.3531	4.521	2.3449	4.158	2.1897	5.513	2.4446	2.653	2.3063	6.256	2.5395	4.893	2.5365	4.225	2.7657	2.971	3	2.25327
	2.8941	3.504	-	2.7415	4.944	2.7332	4.592	2.5781	6.026	2.833	3.036	3.0831	7.181	2.9279	5.056	2.9249	4.709	3.1541	3.33	3.5625	2.59574
	3.2825	3.887	-	3.1299	5.346	3.1216	5.009	2.9665	6.368	3.2214	3.348	3.4715	7.576	3.3162	5.2	3.3133	5.261	3.5425	3.674	4.125	2.93684
	3.6709	4.255	-	3.5183	5.728	3.51	5.415	3.3549	6.54	3.6098	3.605	3.8599	7.951	3.7046	5.342	3.7017	5.857	3.9309	3.967	4.5	3.1651
	4.0593	4.565	-	4.2951	6.428	4.2868	6.209	4.1317	6.952	4.3865	4.05	4.2483	8.33	4.093	5.508	4.0901	6.348	4.3192	4.221	5.0625	3.51052
	4.4476	4.818	-	4.6835	6.736	4.6752	6.597	4.52	7.278	4.7749	4.29	4.6367	8.718	4.4814	5.728	4.4785	6.698	4.7076	4.463	5.625	3.86414
	5.2244	5.291	-	5.0719	6.995	5.0636	6.98	4.9084	7.599	5.1633	4.569	5.0251	9.111	4.8698	6.007	4.8669	7.061	5.096	4.698	6	4.10359
	5.6128	5.575	-	5.4603	7.225	5.452	7.368	5.2968	7.895	5.5517	4.881	5.4134	9.497	5.2582	6.301	5.2553	7.475	5.4844	4.925	6.5625	4.4651
	6.0012	5.926	-	5.8486	7.488	5.8404	7.755	5.6852	8.151	5.9401	5.204	5.8018	9.852	5.6466	6.559	5.6437	7.916	5.8728	5.14	6.75	4.58614
	6.3896	6.327	-	6.237	7.754	6.2288	8.131	6.0736	8.31	6.3285	5.518	6.1902	10.16	6.035	6.756	6.0321	8.363	6.2612	5.352	6.9375	4.70779
	6.6045	6.333	-	6.6254	7.972	6.6171	8.505	6.462	8.482	6.7169	5.785	6.5786	10.444	6.4234	6.949	6.4204	8.793	6.6496	5.56	7.125	4.82959
	7.1052	6.542	-	7.0138	8.175	7.0055	8.899	6.8504	8.676	7.1053	5.961	6.967	10.744	6.8118	7.199	6.8088	9.208	7.038	5.747	7.3125	4.95123
	7.5	6.538	5~9.6	7.5	8.465	7.5	9.276	7.5	8.908	7.5	6.037	7.5	11.083	7.5	7.503	7.5	9.627	7.5	5.879	7.5	5.07287

## Sheet: Fib3(c)
		Extension					Lateral Bending					Axial Rotation
		Min	Max	FJF_Median			Min	Max	FJF_Median			Min	Max	FJF_Median
	In-vitro	10.1	49.8	-		In-vitro	7.5	47	-		In-vitro	55.2	109.9	-
	FE-Median	8.1	108.7	32.5		FE-Median	3.4	41.7	11.6		FE-Median	37.7	134.4	86.8
	Kim and Park	13.8	42.3	18.9		Kim and Park	0.9	20.6	4.4		Kim and Park	63	85.4	72.2
	Puttlitz and Labus	14.7	20.2	15.8		Puttlitz and Labus	25.1	49.6	31.4		Puttlitz and Labus	31.3	46.2	37.6
	Chen and Wang	4.1	36.4	29.9		Chen and Wang	0.7	20.9	3.4		Chen and Wang	51.5	74.2	62.4
	Little and Ada	40.8	125	106.9		Little and Ada	2.6	53.2	41.7		Little and Ada	87.2	118	115.4
	Schmidt and Wilke	0	42	8.4		Schmidt and Wilke	1.6	22.2	3.7		Schmidt and Wilke	79.2	111	90
	Shirazi-Adl	15	44.7	34.7		Shirazi-Adl	0	17.6	3.7		Shirazi-Adl	81.5	86.1	84.3
	Rohlmann and Zander	97.5	130.2	108.3		Rohlmann and Zander	14.2	25.4	18.9		Rohlmann and Zander	122.4	147.2	134.2
	Goel and Kipour	30.6	81.6	50.4		Goel and Kipour	5.7	41.1	25.8		Goel and Kipour	84.3	102.2	89
	Current study	17.2	66.3	32.625		Current study	14.7	31.9	23.5		Current study	85.1	126.7	99.275

## Sheet: Fib3(d)
	Pure Compression
	In-vitro			Kim and Park		Puttlitz and Labus		Chen and Wang		Little and Ada		Schmidt and Wilke		Shirazi-Adl		Rohlmann and Zander		Current study
	Force (N)	Pressure (MPa)		Force (N)	Pressure (MPa)	Force (N)	Pressure (MPa)	Force (N)	Pressure (MPa)	Force (N)	Pressure (MPa)	Force (N)	Pressure (MPa)	Force (N)	Pressure (MPa)	Force (N)	Pressure (MPa)	Force (N)	Pressure (MPa)
	0	0.04	-	0	0	0	0	0	0	0	0	0	0	0	0	0	0	0	0
	72	0.10784	-	70.86	0.06553	129.68	0.09389	48.74	0.02973	23.25	0.02085	57.46	0.18202	45.44	0.0145	40.16	0.04037	75	0.0662249
	105.26	0.1381	-	104.12	0.09498	151.86	0.11025	74.2	0.05058	48.72	0.04169	79.63	0.20521	89.79	0.02691	84.51	0.08364	100	0.0898051
	127.43	0.1583	-	126.29	0.11088	174.03	0.12683	99.68	0.06843	75.3	0.05655	101.8	0.22695	134.13	0.04182	128.85	0.12606	125	0.114163
	149.6	0.17851	-	148.46	0.13226	207.29	0.15265	126.25	0.08926	100.77	0.08038	123.97	0.25687	178.48	0.05573	173.2	0.16752	150	0.138868
	171.77	0.19873	-	170.63	0.1532	229.46	0.17079	151.73	0.10712	127.35	0.09823	157.23	0.3038	222.83	0.06509	217.55	0.20825	175	0.163833
	205.03	0.22902	-	203.89	0.17748	251.63	0.1896	177.19	0.12796	153.93	0.11906	179.41	0.33447	267.17	0.07953	261.89	0.25103	200	0.189012
	227.21	0.24919	-	248.24	0.2196	273.81	0.20874	203.78	0.14581	179.39	0.1399	201.58	0.36356	311.52	0.09345	306.24	0.29056	225	0.214362
	249.38	0.26931	-	270.41	0.23794	307.07	0.23634	229.24	0.16665	204.86	0.16373	223.75	0.39256	333.69	0.09808	328.41	0.31076	250	0.239859
	271.55	0.28936	-	303.67	0.2655	329.24	0.25037	255.82	0.18449	230.33	0.18457	245.93	0.42296	355.86	0.10296	350.58	0.33107	275	0.265479
	300	0.31905	0.2~0.46	325.85	0.28715	351.41	0.26929	282.4	0.20533	255.79	0.20541	279.18	0.46483	378.04	0.10972	372.76	0.35141	300	0.291191
	326.98	0.33421	-	348.02	0.30446	373.59	0.28756	307.87	0.22318	282.37	0.22625	301.36	0.49287	400.21	0.11762	394.93	0.37173	325	0.316982
	349.16	0.35438	-	370.19	0.32274	406.84	0.30682	333.34	0.24402	307.83	0.25008	334.62	0.53593	422.38	0.12353	417.1	0.39197	350	0.342838
	371.33	0.37447	-	403.45	0.35475	429.02	0.31926	358.81	0.26188	332.19	0.27092	345.7	0.54872	444.55	0.12839	439.28	0.41211	375	0.368741
	404.59	0.40463	-	425.62	0.37258	451.19	0.33229	385.39	0.28271	357.66	0.29176	356.79	0.56344	466.73	0.13613	461.45	0.43214	400	0.394669
	426.76	0.42485	-	481.06	0.42207	473.36	0.34601	410.86	0.30355	383.13	0.3126	378.96	0.5925	488.9	0.14402	483.62	0.45209	425	0.42061
	448.94	0.44534	-	503.23	0.44021	506.62	0.36752	436.32	0.33037	408.6	0.33344	401.14	0.61741	511.07	0.14668	505.79	0.47197	450	0.446561
	471.11	0.46689	-	525.4	0.46111	528.8	0.38166	461.79	0.35121	434.07	0.35428	434.4	0.65607	533.25	0.15129	527.97	0.4918	475	0.472518
	504.37	0.49906	-	547.57	0.47924	550.97	0.39426	487.26	0.36906	459.53	0.37811	445.48	0.66999	555.42	0.15967	550.14	0.51157	500	0.498473
	526.54	0.51842	-	580.83	0.50871	573.14	0.40727	513.84	0.3899	484.99	0.40194	489.83	0.72095	577.59	0.16618	572.31	0.53122	525	0.52442
	548.71	0.53764	-	603.01	0.52773	606.4	0.43548	539.31	0.40775	511.57	0.42277	500.91	0.73441	599.77	0.17097	594.49	0.55071	550	0.550352
	570.89	0.55691	-	625.18	0.54956	628.57	0.45064	565.89	0.42859	561.39	0.47043	556.35	0.79509	621.94	0.17812	616.66	0.56995	575	0.576264
	604.15	0.58602	-	647.35	0.56774	650.75	0.47282	591.36	0.44644	587.96	0.49426	589.61	0.83582	644.11	0.1836	638.83	0.58884	600	0.602155
	626.32	0.60559	-	680.61	0.59826	672.92	0.49068	616.83	0.46728	613.42	0.51809	611.78	0.85738	666.28	0.18948	661.01	0.60742	625	0.628009
	648.49	0.62533	-	702.79	0.6162	706.18	0.51914	643.4	0.48812	638.89	0.54192	633.95	0.88092	688.46	0.19636	683.18	0.62582	650	0.653813
	670.67	0.64522	-	724.96	0.63478	728.35	0.53386	668.88	0.50597	664.36	0.56276	667.21	0.92008	710.63	0.20114	705.35	0.6442	675	0.679559
	703.92	0.67528	-	747.13	0.65864	750.53	0.55215	694.34	0.5298	689.82	0.5836	689.38	0.94231	732.8	0.20846	727.52	0.66261	700	0.705258
	726.1	0.69541	-	780.39	0.68355	772.7	0.57231	719.81	0.54765	715.28	0.61041	711.56	0.96314	754.98	0.21601	749.7	0.68101	725	0.730918
	748.27	0.7156	-	802.56	0.7056	805.96	0.60021	744.17	0.57148	765.11	0.6521	755.9	1.0106	777.15	0.22188	771.87	0.69937	750	0.75652
	770.44	0.73581	-	824.74	0.72755	828.13	0.61802	770.75	0.58933	789.46	0.67892	789.16	1.04594	799.32	0.22626	794.04	0.71761	775	0.782075
	803.7	0.76613	-	846.91	0.74567	850.3	0.63718	796.21	0.61316	814.93	0.69976	811.34	1.06951	821.49	0.23133	816.22	0.73566	800	0.807582
	825.88	0.78627	-	880.17	0.77619	872.48	0.65851	821.68	0.63101	839.29	0.72359	833.51	1.09373	843.67	0.23882	838.39	0.75354	825	0.833047
	848.05	0.80625	-	902.34	0.79509	905.74	0.68548	846.04	0.65185	864.75	0.74742	866.77	1.12378	865.84	0.24651	860.56	0.7714	850	0.858473
	870.22	0.82567	-	924.52	0.81666	927.91	0.70264	871.51	0.67269	889.11	0.76826	888.94	1.14582	888.01	0.25221	882.73	0.78945	875	0.883862
	903.48	0.85298	-	946.69	0.83877	950.08	0.72197	896.98	0.69353	914.57	0.79209	900.03	1.15828	910.19	0.25638	904.91	0.80774	900	0.909208
	925.65	0.87363	-	957.77	0.84872	972.25	0.74145	921.34	0.71438	938.93	0.81592	933.29	1.19132	932.36	0.2621	927.08	0.82608	925	0.934507
	947.83	0.89464	-	968.86	0.85833	983.34	0.7511	947.92	0.73223	964.4	0.83676	955.46	1.21441	954.53	0.26982	949.25	0.84419	950	0.959763
	970	0.9158	-	979.95	0.86781	994.43	0.76052	972.28	0.75307	988.75	0.86358	977.63	1.23812	976.71	0.27446	971.43	0.86154	975	0.984976
	1000	0.93701	0.66~1.38	1000	0.87722	1000	0.76927	1000	0.76793	1000	0.87173	1000	1.25811	1000	0.28	1000	0.87764	1000	1.01014
	17.94			0.66
	1.38			1.38
	2.6
	0.2

## Sheet: Fig4
	Flexion moment (7.5 Nm) + Follower load (1175 N)							Extension moment (7.5 Nm) + Follower load (500 N)							Lateral bending moment (7.8 Nm) + Follower load (700 N)							Axial rotaion moment (5.5 Nm) + Follower load (720 N)
			ROM (º)							ROM (º)							ROM (º)							ROM (º)
			L1-L2	L2-L3	L3-L4	L4-L5				L1-L2	L2-L3	L3-L4	L4-L5				L1-L2	L2-L3	L3-L4	L4-L5				L1-L2	L2-L3	L3-L4	L4-L5
	Pearcy and Tibrewal (In vivo)	Min	3	7	8.9	6		Pearcy and Tibrewal (In vivo)	Min	2	1	-1	1		Pearcy and Tibrewal (In vivo)	Min	2	2	-3	-3		Pearcy and Tibrewal (In vivo)	Min	-1	-1	0	-1
		Max	17	15	14	15			Max	7	7	4	4			Max	10	12.1	11.1	6.1			Max	2	2	4	3
		Median	7.1	10	12	19			Median	4.5	4	1	2			Median	4.5	5.1	5.1	3.1			Median	1	1	1	1
	Fe Median	Min	3.6	3.6	4.2	4		Fe Median	Min	1.5	1.9	2	2.2		Fe Median	Min	2.4	2.3	2.3	2.7		Fe Median	Min	1	1	1	0.9
		Max	6.2	5.7	5.7	7			Max	4.6	3.8	3.6	4.5			Max	5.9	5.1	4.5	5			Max	1.6	1.7	1.6	1.6
		Median	4.3	5.3	5.2	5.9			Median	3.3	2.8	2.7	3.3			Median	4.6	4.2	3.7	3.9			Median	1.1	1.1	1.2	1.3
	Kim and Park		6.3	5.8	5.7	5.8		Kim and Park		4.6	3.5	3.3	4		Kim and Park		5.9	5.1	4.5	4.4		Kim and Park		1.1	1	1	0.9
	Puttlitz and Labus		5.1	4.8	5.2	5.6		Puttlitz and Labus		3.6	3.3	3.7	3.9		Puttlitz and Labus		4.2	4	4.5	5		Puttlitz and Labus		1.1	1.2	1.2	1.3
	Chen and Wang		4.4	5.4	5.1	6.1		Chen and Wang		2.9	1.9	2.1	2.6		Chen and Wang		5	4.7	3.6	3.5		Chen and Wang		1.2	1.1	1.2	1.1
	Schmidt and Wilke		4.1	5.6	5.6	7		Schmidt and Wilke		4.2	3.8	3.6	4.5		Schmidt and Wilke		4.3	4	3.5	4.5		Schmidt and Wilke		1.6	1.7	1.6	1.6
	Rohlmann and Zander		3.7	3.5	4.2	4		Rohlmann and Zander		2.2	1.9	2	2.3		Rohlmann and Zander		2.4	2.3	2.3	2.7		Rohlmann and Zander		1.5	1.4	1.3	1.2
	Current study		3.73	4.29	5.46	4.91		Current study		1.5	2.1	2	2.2		Current study		5	4.4	3.9	3.5		Current study		1.28	0.76	0.81	0.95

## Sheet: Fig5
	Flexion moment (7.5 Nm) + Follower load (1175 N)							Extension moment (7.5 Nm) + Follower load (500 N)							Lateral bending moment (7.8 Nm) + Follower load (700 N)							Axial rotaion moment (5.5 Nm) + Follower load (720 N)
			Pressure (MPa)							Pressure (MPa)							Pressure (MPa)							Pressure (MPa)
			L1-L2	L2-L3	L3-L4	L4-L5				L1-L2	L2-L3	L3-L4	L4-L5				L1-L2	L2-L3	L3-L4	L4-L5				L1-L2	L2-L3	L3-L4	L4-L5
	Pearcy and Tibrewal (In vivo)	Min	-	-	-	-		Pearcy and Tibrewal (In vivo)	Min	-	-	-	-		Pearcy and Tibrewal (In vivo)	Min	-	-	-	-		Pearcy and Tibrewal (In vivo)	Min	-	-	-	-
		Max	-	-	-	-			Max	-	-	-	-			Max	-	-	-	-			Max	-	-	-	-
		Median	-	-	-	1.60039			Median	-	-	-	0.60386			Median	-	-	-	0.60084			Median	-	-	-	0.64816
	Fe Median	Min	-	-	-	-		Fe Median	Min	-	-	-	-		Fe Median	Min	-	-	-	-		Fe Median	Min	-	-	-	-
		Max	-	-	-	-			Max	-	-	-	-			Max	-	-	-	-			Max	-	-	-	-
		Median	1.6461	1.38311	1.31667	1.23728			Median	0.54543	0.50565	0.46958	0.48539			Median	0.82916	0.73119	0.65389	0.60819			Median	0.70882	0.64269	0.60505	0.59969
	Kim and Park		1.18531	1.13675	1.09627	1.0973		Kim and Park		0.63201	0.55023	0.51169	0.57937		Kim and Park		0.72104	0.68992	0.62721	0.63741		Kim and Park		0.70976	0.67866	0.63853	0.64311
	Puttlitz and Labus		1.72808	1.71807	1.61791	1.53592		Puttlitz and Labus		0.49377	0.46635	0.42781	0.41149		Puttlitz and Labus		0.92285	0.95979	0.87276	0.7979		Puttlitz and Labus		0.83193	0.81521	0.75769	0.69397
	Chen and Wang		1.30652	1.12144	1.04983	1.00676		Chen and Wang		0.31478	0.23177	0.26609	0.25967		Chen and Wang		0.75518	0.61832	0.58114	0.55488		Chen and Wang		0.70573	0.60406	0.58131	0.56106
	Schmidt and Wilke		1.95554	1.9207	1.58963	1.5725		Schmidt and Wilke		1.02021	0.8569	0.90853	0.96262		Schmidt and Wilke		1.06029	1.04497	0.8984	0.9329		Schmidt and Wilke		1.17976	1.17027	1.00224	0.99191
	Rohlmann and Zander		1.64348	1.38116	1.31733	1.23533		Shirazi-Adl		0.22236	0.17023	0.15762	0.12896		Shirazi-Adl		0.37366	0.29029	0.24945	0.2001		Shirazi-Adl		0.36462	0.30595	0.27327	0.22197
	Current study		1.42	1.4	1.44	1.38		Rohlmann and Zander		0.59304	0.66814	0.65553	0.56758		Rohlmann and Zander		0.90119	0.78013	0.67488	0.57935		Rohlmann and Zander		0.66716	0.60393	0.53773	0.45413
								Current study		0.91	0.75	0.81	0.75		Current study		0.93	0.84	0.84	0.75		Current study		0.73	0.69	0.74	0.72

## Sheet: Fig6
	Extension moment (7.5 Nm) + Follower load (500 N)							Lateral bending moment (7.8 Nm) + Follower load (700 N)							Axial rotaion moment (5.5 Nm) + Follower load (720 N)
			Facet Joint Force (N)							Facet Joint Force (N)							Facet Joint Force (N)
			L1-L2	L2-L3	L3-L4	L4-L5				L1-L2	L2-L3	L3-L4	L4-L5				L1-L2	L2-L3	L3-L4	L4-L5
	Kim and Park		49.595	82.767	33.844	43.303		Kim and Park		2.504	19.904	9.958	25.489		Kim and Park		54.735	46.888	36.104	36.561
	Puttlitz and Labus		26.351	22.665	29.064	30.892		Puttlitz and Labus		52.584	55.602	62.539	67.878		Puttlitz and Labus		92.573	109.64	123.382	134.316
	Chen and Wang		49.576	6.23	47.179	43.443		Chen and Wang		4.88	0	0	19.341		Chen and Wang		42.905	39.403	41.649	51.431
	Schmidt and Wilke		22.966	1.012	17.597	48.679		Schmidt and Wilke		0.835	1.605	8.502	35.844		Schmidt and Wilke		56.089	71.877	64.287	79.18
	Shirazi-Adl		25.719	37.058	47.635	43.9		Shirazi-Adl		1.99	0	9.958	16.591		Shirazi-Adl		51.643	48.013	54.089	52.503
	Rohlmann and Zander		170.991	137	127.275	119.406		Rohlmann and Zander		31.332	39.165	39.969	46.279		Rohlmann and Zander		127.678	117.534	102.661	98.011
	Current study		24.6	42.4	224.6	96.1		Current study		5.64	2.76	4.75	26.5		Current study		60.3	45.2	37.3	66

[truncated: 3 more sheets: Fig7, Fig 10, LIFD_Opt]
